# Supplementary material for: Piperazine-2,3,5,6-tetra­one
Source: Acta Crystallogr Sect E Struct Rep Online. 2010 Nov 27;66(Pt 12):o3315. doi: 10.1107/S1600536810048075 (PMC3011555; doi:10.1107/S1600536810048075)
Supplement: Supplementary file 2 [file e-66-o3315-Isup2.hkl]

# 
# h,k,l, Fc-squared, Fo-squared, sigma(Fo-squared) and status flag 
# 
data_I
_shelx_title ' AA in P2(1)/n' 
_shelx_refln_list_code          4 
_shelx_F_calc_maximum       46.56 
_exptl_crystal_F_000       144.00 
_reflns_d_resolution_high  0.8331 
 
loop_ 
 _symmetry_equiv_pos_as_xyz 
 'x, y, z' 
 '-x+1/2, y+1/2, -z+1/2' 
 '-x, -y, -z' 
 'x-1/2, -y-1/2, z-1/2' 
 
_cell_length_a     5.1630 
_cell_length_b     8.6220 
_cell_length_c     5.6540 
_cell_angle_alpha  90.000 
_cell_angle_beta  105.248 
_cell_angle_gamma  90.000 
 
_shelx_F_squared_multiplier     1.000 
 
loop_ 
 _refln_index_h 
 _refln_index_k 
 _refln_index_l 
 _refln_F_squared_calc 
 _refln_F_squared_meas 
 _refln_F_squared_sigma 
 _refln_observed_status 
   2   0   0      460.99      491.61      2.88 o 
   4   0   0        4.90        6.15      1.16 o 
   1   1   0      414.95      356.56      3.61 o 
   2   1   0      150.87      154.93      1.10 o 
   3   1   0       37.08       35.45      0.85 o 
   4   1   0        7.76        8.18      0.81 o 
   5   1   0       32.44       33.47      3.63 o 
   0   2   0      179.61      171.44      1.16 o 
   1   2   0      863.00      799.74      1.37 o 
   2   2   0       23.89       25.62      0.61 o 
   3   2   0       10.31       10.72      0.56 o 
   4   2   0        8.66        9.83      1.50 o 
   5   2   0      102.62      105.45      2.94 o 
   1   3   0      157.30      147.53      1.19 o 
   2   3   0       10.75       14.09      0.50 o 
   3   3   0        1.82        1.77      1.03 o 
   4   3   0       94.39       97.14      2.50 o 
   5   3   0        0.00        2.31      3.62 o 
   0   4   0       23.64       21.50      0.78 o 
   1   4   0      263.30      270.46      1.71 o 
   2   4   0      370.56      394.20      8.06 o 
   3   4   0        7.39        6.16      1.37 o 
   4   4   0        0.60        0.71      1.42 o 
   5   4   0       15.59       17.64      2.67 o 
   1   5   0       77.46       83.36      3.24 o 
   2   5   0      281.44      270.07      3.09 o 
   3   5   0       60.53       56.31      1.97 o 
   4   5   0       79.42       73.90      2.78 o 
   5   5   0        0.35        2.99      3.96 o 
   0   6   0      280.10      276.49      2.76 o 
   1   6   0       55.13       57.92      1.21 o 
   2   6   0        0.11        0.69      1.20 o 
   3   6   0        0.69        4.58      2.13 o 
   4   6   0       10.27        8.46      2.91 o 
   1   7   0       31.98       32.75      1.03 o 
   2   7   0       24.58       23.01      1.65 o 
   3   7   0      125.41      117.21      4.12 o 
   4   7   0       10.90       11.71      2.42 o 
   0   8   0       59.61       58.23      2.21 o 
   1   8   0       64.14       61.16      1.39 o 
   2   8   0        6.38        6.01      1.52 o 
   3   8   0        0.08        2.91      3.04 o 
   1   9   0       30.76       33.46      1.60 o 
   2   9   0       19.15       16.87      2.12 o 
   0  10   0       36.61       37.57      3.64 o 
   1  10   0       16.55       18.23      1.55 o 
  -5   0   1       10.44       10.35      1.54 o 
  -3   0   1       86.64       98.26      2.04 o 
  -1   0   1       10.25       11.05      0.78 o 
   1   0   1      883.41      842.45      3.09 o 
   3   0   1       16.58       14.21      1.09 o 
   5   0   1        0.53        1.25      2.96 o 
  -6   1   1        0.02        1.95      1.62 o 
  -5   1   1       14.91       15.27      1.02 o 
  -4   1   1       37.63       40.30      0.82 o 
  -3   1   1      150.91      163.95      1.70 o 
  -2   1   1       25.99       29.27      0.43 o 
  -1   1   1      229.90      227.06      1.04 o 
   0   1   1      790.33      719.05      2.23 o 
   1   1   1     1606.74     1498.41      2.87 o 
   2   1   1       75.28       76.17      0.92 o 
   3   1   1        0.97        2.57      0.89 o 
   4   1   1        7.71        7.04      0.92 o 
   5   1   1       19.61       21.23      2.34 o 
  -6   2   1        1.16        3.29      2.30 o 
  -5   2   1      126.23      128.12      7.39 o 
  -4   2   1      183.20      188.67      1.63 o 
  -3   2   1       61.58       59.36      0.78 o 
  -2   2   1       77.06       86.49      0.80 o 
  -1   2   1      761.02      738.11      2.03 o 
   0   2   1       38.66       34.90      0.52 o 
   1   2   1     2167.95     2084.76      3.44 o 
   2   2   1      589.94      612.75      4.26 o 
   3   2   1      153.64      158.88      2.54 o 
   4   2   1        1.56        3.58      1.88 o 
   5   2   1        0.88        5.80      1.95 o 
  -5   3   1       64.61       68.20      2.62 o 
  -4   3   1       33.75       32.80      1.66 o 
  -3   3   1       88.46       82.26      1.09 o 
  -2   3   1        0.19        1.72      0.66 o 
  -1   3   1     1190.55     1189.65      2.98 o 
   0   3   1       41.36       44.63      0.59 o 
   1   3   1      293.33      298.67      6.58 o 
   2   3   1        1.37        1.90      0.99 o 
   3   3   1       11.49        9.91      1.26 o 
   4   3   1        2.10        7.02      1.49 o 
   5   3   1        4.20        7.48      2.35 o 
  -5   4   1        0.27        2.45      3.05 o 
  -4   4   1       86.17       85.41      2.34 o 
  -3   4   1       54.50       51.79      1.15 o 
  -2   4   1      149.55      151.42      1.17 o 
  -1   4   1      108.24      114.69      1.66 o 
   0   4   1      287.55      286.08      1.86 o 
   1   4   1      117.48      118.51      1.99 o 
   2   4   1      164.40      180.48      2.66 o 
   3   4   1       30.43       29.45      1.77 o 
   4   4   1       14.25       16.86      1.87 o 
   5   4   1       46.59       40.24      4.38 o 
  -5   5   1       27.34       33.14      2.31 o 
  -4   5   1       24.40       26.32      2.85 o 
  -3   5   1       37.40       37.38      1.88 o 
  -2   5   1       65.57       66.98      2.03 o 
  -1   5   1       45.03       50.34      0.86 o 
   0   5   1       17.53       20.35      0.77 o 
   1   5   1       22.06       21.06      1.29 o 
   2   5   1        0.96        0.69      1.18 o 
   3   5   1        1.31        0.63      1.53 o 
   4   5   1       44.11       42.68      2.52 o 
  -5   6   1       12.68        9.91      2.47 o 
  -4   6   1        0.09        3.47      1.84 o 
  -3   6   1       24.07       21.50      1.65 o 
  -2   6   1       19.86       16.52      0.88 o 
  -1   6   1        0.04        1.39      0.59 o 
   0   6   1      356.13      376.40      2.35 o 
   1   6   1       15.16       13.75      0.96 o 
   2   6   1        0.73        1.34      1.34 o 
   3   6   1      137.37      141.43      3.18 o 
   4   6   1        2.26        5.08      3.96 o 
  -4   7   1        0.49        5.99      2.76 o 
  -3   7   1       56.15       52.06      2.33 o 
  -2   7   1       45.01       46.20      1.85 o 
  -1   7   1        0.06        1.34      0.74 o 
   0   7   1       33.68       32.94      1.02 o 
   1   7   1       54.05       55.37      2.00 o 
   2   7   1        0.98        3.22      2.45 o 
   3   7   1       10.22       14.05      4.04 o 
   4   7   1       12.27       16.66      2.62 o 
  -3   8   1        0.52        1.58      2.59 o 
  -2   8   1       47.39       42.29      1.54 o 
  -1   8   1       89.51       88.86      1.59 o 
   0   8   1       75.90       74.94      1.48 o 
   1   8   1       44.52       47.34      2.45 o 
   2   8   1       10.09       12.54      1.87 o 
   3   8   1        2.25        6.49      1.95 o 
  -3   9   1       11.46       12.37      2.13 o 
  -2   9   1        8.58        7.57      1.40 o 
  -1   9   1      167.82      161.42      5.17 o 
   0   9   1        5.93        7.38      1.04 o 
   1   9   1       23.21       23.18      2.26 o 
   2   9   1       28.45       29.36      2.34 o 
  -1  10   1        0.10        3.90      2.76 o 
   0  10   1        0.01        1.45      1.47 o 
   1  10   1        3.16        2.57      1.48 o 
  -6   0   2       86.37       82.79      2.03 o 
  -4   0   2       60.80       59.14      1.31 o 
  -2   0   2      630.18      649.69      2.31 o 
   0   0   2      573.46      559.39      4.02 o 
   2   0   2       43.96       46.02      1.27 o 
   4   0   2       54.02       54.54      4.64 o 
  -6   1   2       18.01       18.46      1.49 o 
  -5   1   2        8.62        8.11      1.05 o 
  -4   1   2        6.55        7.93      0.62 o 
  -3   1   2      326.29      365.20      6.63 o 
  -2   1   2      355.99      361.24      1.47 o 
  -1   1   2        8.68        8.14      0.31 o 
   0   1   2     1065.88     1053.98      2.90 o 
   1   1   2       26.20       28.48      1.03 o 
   2   1   2        0.18        2.30      0.77 o 
   3   1   2      148.25      155.64      1.92 o 
   4   1   2        0.05        2.97      1.45 o 
   5   1   2        0.95       -1.83      3.46 o 
  -6   2   2       15.39       17.70      2.90 o 
  -5   2   2        0.44        0.61      0.74 o 
  -4   2   2        1.71        3.58      0.63 o 
  -3   2   2        2.98        3.27      0.46 o 
  -2   2   2       46.84       41.97      0.77 o 
  -1   2   2      194.18      202.28      1.96 o 
   0   2   2      628.00      622.19      2.37 o 
   1   2   2       55.99       59.99      3.17 o 
   2   2   2       36.67       37.89      1.46 o 
   3   2   2       22.31       23.85      1.67 o 
   4   2   2        2.61        5.04      1.82 o 
   5   2   2        3.26        4.95      2.20 o 
  -5   3   2       17.39       15.95      1.30 o 
  -4   3   2       39.76       36.43      0.94 o 
  -3   3   2       18.91       17.65      0.61 o 
  -2   3   2        0.09        0.93      0.44 o 
  -1   3   2       66.06       71.53      1.03 o 
   0   3   2       28.77       28.32      0.53 o 
   1   3   2      159.29      155.61      2.19 o 
   2   3   2      651.17      677.64      4.92 o 
   3   3   2        3.53        4.01      2.11 o 
   4   3   2        7.83       10.15      1.98 o 
  -5   4   2       59.34       55.17      2.41 o 
  -4   4   2      361.23      358.60      3.78 o 
  -3   4   2       72.15       72.59      1.50 o 
  -2   4   2       56.74       57.13      0.94 o 
  -1   4   2      196.58      200.10      1.26 o 
   0   4   2        0.30        0.00      0.38 o 
   1   4   2       95.08       92.46      1.12 o 
   2   4   2      305.56      331.54      4.72 o 
   3   4   2       44.60       42.29      2.05 o 
   4   4   2       40.81       35.04      2.33 o 
  -5   5   2       14.72       13.01      2.04 o 
  -4   5   2        2.90        3.23      1.07 o 
  -3   5   2      136.55      129.03      1.67 o 
  -2   5   2       18.99       17.05      1.08 o 
  -1   5   2        2.64        3.89      0.59 o 
   0   5   2        5.24        4.98      0.55 o 
   1   5   2       45.03       42.99      1.60 o 
   2   5   2        1.53        5.65      1.70 o 
   3   5   2       13.53       13.87      1.96 o 
   4   5   2        8.53        5.55      2.01 o 
  -5   6   2       66.23       64.05      4.57 o 
  -4   6   2        7.14        8.39      2.49 o 
  -3   6   2       53.09       46.21      1.99 o 
  -2   6   2       72.09       74.91      1.86 o 
  -1   6   2        4.32        5.04      0.64 o 
   0   6   2       52.42       49.01      1.23 o 
   1   6   2      302.61      308.07      4.13 o 
   2   6   2        5.95        6.09      2.56 o 
   3   6   2       21.65       18.75      2.13 o 
   4   6   2        3.33        4.03      2.48 o 
  -4   7   2        0.00        5.73      1.88 o 
  -3   7   2        7.09        8.44      1.47 o 
  -2   7   2        5.97        7.02      0.85 o 
  -1   7   2        0.92        4.15      2.04 o 
   0   7   2      246.10      255.00      2.20 o 
   1   7   2        0.32        1.49      1.55 o 
   2   7   2       14.56       16.99      2.81 o 
   3   7   2        1.40        4.78      2.25 o 
  -3   8   2        0.05        1.55      2.79 o 
  -2   8   2       31.87       32.81      1.61 o 
  -1   8   2       11.52       10.06      1.03 o 
   0   8   2       52.14       51.37      1.39 o 
   1   8   2       15.26       15.88      1.74 o 
   2   8   2        7.61        8.47      1.93 o 
  -2   9   2       10.54        8.42      1.38 o 
  -1   9   2       18.80       21.14      1.29 o 
   0   9   2        3.34        4.31      1.33 o 
   1   9   2        9.73       12.25      2.08 o 
  -5   0   3      145.32      137.95      6.72 o 
  -3   0   3       20.56       23.82      1.14 o 
  -1   0   3      298.98      288.62      2.50 o 
   1   0   3     1062.86     1074.15      6.16 o 
   3   0   3        5.14        8.46      1.50 o 
  -6   1   3        3.11        3.45      1.05 o 
  -5   1   3       25.99       25.29      1.33 o 
  -4   1   3        0.65        2.14      0.62 o 
  -3   1   3        1.69        1.96      0.60 o 
  -2   1   3      173.65      190.64      1.56 o 
  -1   1   3       21.05       22.67      0.78 o 
   0   1   3      121.09      122.82      1.31 o 
   1   1   3       54.28       54.02      1.09 o 
   2   1   3        1.61        1.11      0.70 o 
   3   1   3       21.66       25.63      1.53 o 
   4   1   3       25.83       25.32      1.96 o 
  -5   2   3       52.99       48.66      1.34 o 
  -4   2   3      125.93      118.40      1.35 o 
  -3   2   3      207.01      206.01      2.37 o 
  -2   2   3      120.55      129.04      1.88 o 
  -1   2   3      279.96      297.19      1.63 o 
   0   2   3      110.14      114.17      1.54 o 
   1   2   3        4.77        5.68      1.29 o 
   2   2   3       20.58       19.75      1.38 o 
   3   2   3        6.44        5.18      1.78 o 
   4   2   3        6.83        6.88      2.14 o 
  -5   3   3        0.01        0.69      0.81 o 
  -4   3   3       66.61       61.94      3.25 o 
  -3   3   3       24.38       24.12      0.90 o 
  -2   3   3       21.57       22.77      1.03 o 
  -1   3   3      104.47      106.51      2.22 o 
   0   3   3       16.76       19.01      0.62 o 
   1   3   3        4.82        3.82      0.90 o 
   2   3   3      157.07      156.86      3.59 o 
   3   3   3        2.37        7.26      1.92 o 
   4   3   3        7.13       11.35      2.41 o 
  -5   4   3        6.51        6.18      1.60 o 
  -4   4   3       86.03       80.54      2.11 o 
  -3   4   3       20.41       19.33      1.00 o 
  -2   4   3        0.45        1.00      0.44 o 
  -1   4   3       39.27       37.27      0.69 o 
   0   4   3       13.32       10.60      0.62 o 
   1   4   3        3.65        3.72      0.73 o 
   2   4   3       31.21       31.06      1.89 o 
   3   4   3       69.91       67.80      2.65 o 
   4   4   3        7.95        7.20      2.52 o 
  -5   5   3       57.82       53.16      2.55 o 
  -4   5   3       25.20       23.15      1.00 o 
  -3   5   3      190.06      196.07      3.04 o 
  -2   5   3       50.34       52.72      0.95 o 
  -1   5   3       10.62       12.01      0.60 o 
   0   5   3        2.18        2.97      0.53 o 
   1   5   3      218.04      219.12      3.17 o 
   2   5   3       78.89       76.21      2.62 o 
   3   5   3      152.38      153.59      3.71 o 
  -4   6   3       12.67       14.01      1.39 o 
  -3   6   3       56.57       60.74      1.31 o 
  -2   6   3       71.31       67.49      1.14 o 
  -1   6   3       20.69       17.76      0.72 o 
   0   6   3        0.09        0.32      0.75 o 
   1   6   3       88.92       87.88      4.04 o 
   2   6   3        7.88        7.95      2.85 o 
   3   6   3        9.72       10.05      2.24 o 
  -4   7   3       20.06       23.56      2.20 o 
  -3   7   3       14.85       13.87      0.93 o 
  -2   7   3       72.66       80.90      1.52 o 
  -1   7   3        5.42        6.14      0.91 o 
   0   7   3        1.23        3.03      1.07 o 
   1   7   3        1.73        4.41      1.72 o 
   2   7   3       17.92       16.40      2.10 o 
  -3   8   3       30.88       29.60      3.45 o 
  -2   8   3       21.71       20.51      1.33 o 
  -1   8   3        9.62       11.85      2.09 o 
   0   8   3        7.56        6.43      1.22 o 
   1   8   3       10.20        9.58      1.89 o 
   2   8   3        6.28        9.07      2.28 o 
  -2   9   3        0.41        3.09      1.80 o 
  -1   9   3       20.08       22.17      1.60 o 
   0   9   3       15.80       17.49      1.58 o 
  -4   0   4       48.56       45.19      4.10 o 
  -2   0   4      244.30      249.69      2.94 o 
   0   0   4       24.63       27.04      1.86 o 
   2   0   4        9.84        9.93      1.63 o 
  -5   1   4       13.03       13.22      1.28 o 
  -4   1   4        3.24        4.95      0.93 o 
  -3   1   4      163.93      162.47      1.85 o 
  -2   1   4      107.84      109.40      2.50 o 
  -1   1   4        5.07        6.78      1.24 o 
   0   1   4       14.88       16.88      0.91 o 
   1   1   4       88.15       88.11      1.60 o 
   2   1   4       24.87       25.05      2.80 o 
   3   1   4       25.04       24.32      2.44 o 
  -5   2   4        1.91        4.82      1.43 o 
  -4   2   4       35.18       35.04      1.44 o 
  -3   2   4      197.54      189.65      2.03 o 
  -2   2   4        4.17        5.74      0.79 o 
  -1   2   4       32.29       34.73      1.07 o 
   0   2   4       63.17       61.99      1.07 o 
   1   2   4        0.02        0.56      0.81 o 
   2   2   4       42.40       38.74      1.44 o 
   3   2   4       57.39       57.38      3.99 o 
  -5   3   4        0.37        2.35      1.21 o 
  -4   3   4      204.12      196.11      3.09 o 
  -3   3   4       26.23       28.66      1.46 o 
  -2   3   4       48.60       45.74      0.97 o 
  -1   3   4       44.62       43.09      0.90 o 
   0   3   4       60.65       64.35      1.41 o 
   1   3   4        0.17        3.73      0.71 o 
   2   3   4      117.97      117.69      2.86 o 
   3   3   4       31.00       30.43      2.32 o 
  -5   4   4        5.81        8.03      1.21 o 
  -4   4   4        0.53        4.27      1.03 o 
  -3   4   4       48.75       46.84      1.28 o 
  -2   4   4        1.34        1.63      0.98 o 
  -1   4   4       35.35       37.68      0.96 o 
   0   4   4       68.88       63.75      1.32 o 
   1   4   4        0.34        0.43      0.78 o 
   2   4   4       82.01       75.66      2.69 o 
   3   4   4        1.87        2.19      3.27 o 
  -4   5   4        0.49        3.37      1.05 o 
  -3   5   4        3.47        5.43      0.82 o 
  -2   5   4       15.42       11.96      0.92 o 
  -1   5   4        0.69        0.64      0.57 o 
   0   5   4        4.27        7.18      1.06 o 
   1   5   4        0.95        4.23      1.48 o 
   2   5   4        6.60        5.61      2.02 o 
  -4   6   4        7.67        8.47      1.14 o 
  -3   6   4        3.64        6.28      1.00 o 
  -2   6   4        1.32        3.62      0.86 o 
  -1   6   4        8.70        5.70      0.70 o 
   0   6   4        0.01        2.61      1.60 o 
   1   6   4        1.00        4.17      1.72 o 
   2   6   4        7.41        6.72      2.25 o 
  -3   7   4        7.24        6.45      1.33 o 
  -2   7   4      134.88      129.47      1.90 o 
  -1   7   4       31.15       31.36      1.08 o 
   0   7   4        3.66        3.97      1.54 o 
   1   7   4       17.69       21.29      2.13 o 
  -2   8   4       19.38       21.26      1.71 o 
  -1   8   4       55.44       52.92      1.43 o 
   0   8   4       38.99       41.33      1.84 o 
  -5   0   5       33.58       32.18      2.06 o 
  -3   0   5        0.52        0.77      1.32 o 
  -1   0   5      105.84      109.48      2.36 o 
   1   0   5        4.00        3.92      1.94 o 
  -5   1   5        0.62        3.12      1.48 o 
  -4   1   5       11.15       14.42      1.62 o 
  -3   1   5       76.79       77.25      1.62 o 
  -2   1   5      314.67      315.70      4.88 o 
  -1   1   5       92.49       95.38      1.84 o 
   0   1   5        0.00        1.58      0.81 o 
   1   1   5       18.86       16.83      1.44 o 
   2   1   5       14.15       12.73      1.52 o 
  -5   2   5        0.00        2.19      2.68 o 
  -4   2   5        0.06        3.61      1.65 o 
  -3   2   5        2.66        5.82      1.04 o 
  -2   2   5        4.87        6.26      0.93 o 
  -1   2   5        4.63        5.85      1.20 o 
   0   2   5        0.02        1.24      1.03 o 
   1   2   5        1.18        2.95      1.03 o 
   2   2   5       17.56       13.40      1.98 o 
  -4   3   5       13.04       14.50      1.31 o 
  -3   3   5       29.08       23.79      1.27 o 
  -2   3   5        0.32        2.30      0.91 o 
  -1   3   5        0.86        1.38      1.05 o 
   0   3   5        1.75        3.06      0.94 o 
   1   3   5        6.50        7.11      0.96 o 
   2   3   5        1.36        5.52      2.05 o 
  -4   4   5       19.62       23.45      2.64 o 
  -3   4   5       86.57       87.86      2.33 o 
  -2   4   5        2.00        2.62      1.07 o 
  -1   4   5        6.87        6.72      1.15 o 
   0   4   5        7.44        8.34      0.97 o 
   1   4   5        0.30        1.40      2.15 o 
   2   4   5        0.21        3.09      4.24 o 
  -4   5   5       15.67       16.70      1.43 o 
  -3   5   5       25.80       26.51      1.43 o 
  -2   5   5       25.95       20.73      1.43 o 
  -1   5   5       46.52       40.91      1.15 o 
   0   5   5       10.95       10.85      1.54 o 
   1   5   5        4.84        6.23      2.37 o 
  -3   6   5        0.08        1.03      1.22 o 
  -2   6   5        0.62        3.74      1.27 o 
  -1   6   5        0.00        2.24      1.11 o 
   0   6   5        1.75        7.36      2.80 o 
  -4   0   6        0.04        3.32      2.84 o 
  -2   0   6       82.34       80.21      3.35 o 
   0   0   6        3.67        6.47      2.28 o 
  -4   1   6        5.36        6.00      1.28 o 
  -3   1   6       11.38       15.09      1.38 o 
  -2   1   6        1.23        3.33      1.20 o 
  -1   1   6       94.59       92.78      2.42 o 
   0   1   6        3.87        3.95      1.97 o 
   1   1   6        0.91        1.33      1.62 o 
  -3   2   6        5.86        7.52      1.37 o 
  -2   2   6       12.58       16.66      1.35 o 
  -1   2   6       51.30       47.03      1.87 o 
   0   2   6       12.18       10.19      1.37 o 
   1   2   6        0.22        4.38      2.71 o 
  -3   3   6       41.91       44.76      2.73 o 
  -2   3   6        3.66        2.29      1.17 o 
  -1   3   6        7.47       11.34      1.62 o 
   0   3   6       73.69       63.87      1.89 o 
  -3   4   6       14.55       19.23      1.51 o 
  -2   4   6        4.79        5.92      1.40 o 
  -1   4   6        3.48        3.66      1.25 o 
   0   4   6        0.11        0.31      1.56 o 
                                                 
